# Supplementary material for: An automation framework for clinical codelist development validated with UK data from patients with multiple long-term conditions
Source: BMC Med Res Methodol. 2025 May 24;25:138. doi: 10.1186/s12874-025-02541-1 (PMC12102889; doi:10.1186/s12874-025-02541-1)
Supplement: Supplementary file 1 — Supplementary Material 1. [file 12874_2025_2541_MOESM1_ESM.zip]

Archive with 3 entries (3 files):
- Codelist_Paper_BMC_Appendix.pdf
- Framework GCAF DynAIRx.zip
- Codelists.zip
